# Supplementary material for: Adenylyl Cyclase Type 8 Overexpression Impairs Phosphorylation-Dependent Orai1 Inactivation and Promotes Migration in MDA-MB-231 Breast Cancer Cells
Source: Cancers (Basel). 2019 Oct 23;11(11):1624. doi: 10.3390/cancers11111624 (PMC6893434; doi:10.3390/cancers11111624)
Supplement: Supplementary file 1 [file cancers-11-01624-s001.zip]

Archive with 2 entries (2 files):
- cancers-625953 - Western blot figures-final.pdf
- cancers-625953-supplement-final.pdf
